# Supplementary material for: Presence of Polyketide Synthase (PKS) Gene and Counterpart Virulence Determinants in Klebsiella pneumoniae Strains Enhances Colorectal Cancer Progression In-Vitro
Source: Microorganisms. 2023 Feb 9;11(2):443. doi: 10.3390/microorganisms11020443 (PMC9965769; doi:10.3390/microorganisms11020443)
Supplement: Supplementary file 1 [file microorganisms-11-00443-s001.zip]

Archive with 1 entries (1 files):
- microorganisms-2034771-supplementary.pdf
